# Supplementary material for: Phylodynamic study of the conserved RNA structure encompassing the hemagglutinin cleavage site encoding region of H5 and H7 low pathogenic avian influenza viruses
Source: Virus Evol. 2021 Nov 1;7(2):veab093. doi: 10.1093/ve/veab093 (PMC8923263; doi:10.1093/ve/veab093)
Supplement: veab093_Supp [file veab093_supp.zip]

Archive with 1 entries (1 files):
- supplementarydata_revised.pdf
